# Supplementary material for: A simple plant–mycorrhizal fungal resource trade co‐evolution model explains mutualism stability, extinction and transitory parasitism via fitness feedback
Source: New Phytol. 2025 Sep 12;248(3):1429–41. doi: 10.1111/nph.70540 (PMC12489293; doi:10.1111/nph.70540)
Supplement: Supplementary file 3 — Notes S1 An R file containing all code needed to replicate the experiments. Please note: Wiley is not responsible for the content or functionality of any Supporting Information supplied by the authors. Any queries (other than missing material) should be directed to the New Phytologist Central Office. [file NPH-248-1429-s002.R]

############## S1.1 FITNESS SURFACE CODE ####################
########## fitness outcomes at all sharing percents#########

#Terms

#fungiCeff = fungus C uptake efficiency will stay fixed throughout
#plantPeff = plant P uptake efficiency will stay fixed throughout
#fsh = % of fungus P given to plant 
#psh = % of plant C given to fungus
#ps = plant size, fitness value of plant
#fs = fungus size, fitness value of fungus

# This program saves a single dataframe of the fitness outputs
# along with input values. It also saves pngs of plots of 
# plant and fungus fitness across the sharing ranges

####################################################
#clean up environment
rm(list=ls())

####################################################
#assign working directory to compy

#compy <- 'working dir'

compy <- "C:/Users/sally/Rtemp/test"

#enter what save folder will be named
dname <- paste('fitness save folder')

#enter what save file will be named (no file type suffix)
fname<- paste("fitness save file")


#### Parameters #####
fungiCeff = c(0.2) # values of fungus C uptake eff
plantPeff = c(0.5) # values of plant P uptake eff
fsh = seq(-1,1,length.out = 50) #range of fungus P sharing % to calculate fitness over
psh = seq(-1,1,length.out = 50) #range of plant C sharing % to calculate fitness over


setwd(compy)

dir.create(dname)

setwd(paste(compy,dname,sep = "/"))


####### FUNCTIONSc #############

### The growth model
getsizes = function(fungiCeff, plantPeff , fsh, psh  ) {
  
  ps <- c(1, rep(NA,10))
  fs <- c(1, rep(NA,10))
  
  for (t in 1:10){
    pp = ps[t] * plantPeff  
    fp = fs[t]
    pc = ps[t]
    fc = fs[t] * fungiCeff 
    shp = fsh * fp 
    if (shp + pp < 0) shp = -pp ##
    shc = psh * pc
    if (shc + fc < 0) shc = -fc ## 
    pp = pp + shp 
    fp = fp - shp
    pc = pc - shc
    fc = fc + shc  
    ps[t+1] = ps[t] + min(pp,pc)
    fs[t+1] = fs[t] + min(fp,fc)
    
    
    
  }
  
  return(c(ps[t+1],fs[t+1]))
}


#output function, get fitness outcomes for all combinations of effs and sharing %s
output.surface <- function(fCeff, pPeff, fsh, psh){
  
  ss <- getsizes(fCeff, pPeff , fsh, psh)
  # output is [1] plant size [2] fungi size
  allrec <- c(fsh,psh,ss[1],ss[2], fCeff, pPeff)
  # fsh, psh, ps,fs,fungiCeff, plantPeff
  allrec
}

#define plot colours

#colour blind colours with transparency
tblue <- rgb(0,114,178,max = 225, alpha = 60)
torange <- rgb(230, 159, 0, max = 255, alpha = 60)
tgold <- rgb(240,228,66, max = 255, alpha = 60)
tpink <- rgb(204,121,167, max = 255, alpha = 60)
tgreen <- rgb(0,158,115, max = 255, alpha = 60)

#colour blind colours
orange <- rgb(230, 159, 0, max = 255)
gold <- rgb(240,228,66, max = 255)
pink <- rgb(204,121,167, max = 255) #careful, very similar to green
green <- rgb(0,158,115, max = 255)
brown <-  rgb(148,77,30, max =255)

lowyellow <- rgb(255,255,178, max =255)
highred <- rgb(189,0,38, max =255)


surface.plot.func <- function(fCeff, pPeff){
  
  sub_allrec <- subset(allrec, allrec$fungiCeff==fCeff & allrec$plantPeff==pPeff)
  names(sub_allrec) <- c('fsh','psh','ps','fs', 'fungiCeff', 'plantPeff')
  
  # no growth = dead
  nogrowp <- sub_allrec[sub_allrec$ps==1,]
  nogrowf <- sub_allrec[sub_allrec$fs==1,]
  nogrowb <- sub_allrec[sub_allrec$ps==1 & sub_allrec$fs==1,]
  
  
  psmat = matrix(sub_allrec$ps,ncol=length(unique(sub_allrec$fsh)))
  fsmat = matrix(sub_allrec$fs,ncol=length(unique(sub_allrec$fsh)))
  
  #transpose psmat and fsmat so can graph
  
  psmat <- t(psmat)
  fsmat <- t(fsmat)
  
  bestplant = subset(sub_allrec, sub_allrec$ps == max(sub_allrec$ps,na.rm = T) )
  bestplant 
  bestfungi = subset(sub_allrec, sub_allrec$fs == max(sub_allrec$fs,na.rm = T) )
  bestfungi
  
  
  png(filename = paste("fitness","fungiCeff", fCeff, "plantPeff", pPeff, ".png",sep=""),width=1500,height=1000)
  
  par(mfrow=c(2,1)) #two rows one column
  
  image(x=unique(sub_allrec$psh),y=unique(sub_allrec$fsh),z=(psmat),xlab='plant C to fungus',
        ylab='fungus P to plant',main='Plant fitness')
  points(nogrowp$psh,nogrowp$fsh,pch=16,col= 'grey80')
  points(nogrowb$psh, nogrowb$fsh, pch=16, col = 'grey30')
  points(bestplant$psh,bestplant$fsh,pch=17,col=green, cex =3)
  points(bestfungi$psh,bestfungi$fsh,pch=19,col=pink, cex =3)
  abline(h=0)
  abline(v=0)
  abline(coef = c(0, 1))
  
  
  
  image(x=unique(sub_allrec$psh),y=unique(sub_allrec$fsh),z=(fsmat),xlab='plant C to fungus',
        ylab='fungus P to plant',main='Fungi fitness')
  points(nogrowf$psh,nogrowf$fsh,pch=20,col= 'grey60')
  points(nogrowb$psh, nogrowb$fsh, pch=20, col = 'grey30')
  points(bestplant$psh,bestplant$fsh,pch=17,col=green, cex = 3)
  points(bestfungi$psh,bestfungi$fsh,pch=19,col=pink, cex = 3)
  abline(h=0)
  abline(v=0)
  abline(coef = c(0, 1))
  
  
  dev.off()
}


#### run it ###

#set up input matrices
eff.combo <- expand.grid(fungiCeff, plantPeff)
names(eff.combo) <- c("fungiCeff", "plantPeff")
l.combo <- (dim(eff.combo))[1]

input <- expand.grid(fungiCeff = fungiCeff, plantPeff = plantPeff, 
                     fsh = fsh, psh = psh)

#get fitness data
output <- mapply(output.surface, input$fungiCeff, input$plantPeff,
                 input$fsh, input$psh)

#flip matrix and rename output matrix
allrec=data.frame(t(output))
names(allrec)=c('fsh','psh','ps','fs', 'fungiCeff', 'plantPeff')

saveRDS(allrec, file = paste(fname,'.RDS'))


#pull out best plant and fungi fitness data for each nutrient uptake eff combo
bestplant <- NULL

for(i in 1:l.combo){
  
  fCeff <- eff.combo[i,1]
  pPeff <- eff.combo[i,2]
  
  
  sub_allrec <- subset(allrec, ((allrec$fungiCeff==fCeff)&(allrec$plantPeff==pPeff)))
  
  mx <- max((sub_allrec$ps))
  
  bestplant <- rbind(bestplant,subset(sub_allrec, sub_allrec$ps == mx))
  
}
#save best plant
saveRDS(bestplant, "plant size max.RDS")


#now for max fungi
bestfungi <- NULL

for(i in 1:l.combo){
  
  fCeff <- eff.combo[i,1]
  pPeff <- eff.combo[i,2]
  
  
  sub_allrec <- subset(allrec, ((allrec$fungiCeff==fCeff)&(allrec$plantPeff==pPeff)))
  
  mx <- max((sub_allrec$fs))
  
  bestfungi <- rbind(bestfungi,subset(sub_allrec, sub_allrec$fs == mx))
  
}

saveRDS(bestfungi, "fungi size max.RDS")


#make the plots
mapply(surface.plot.func, eff.combo$fungiCeff, eff.combo$plantPeff)


#save a separate legend for plots

png(filename ="legend.png",width=1500,height=1000)


plot(1,1,xaxt = "n",axes = FALSE, xlab ="", ylab = "")

legend(
  'topleft', ncol = 1, title = 'Legend'
  , legend = c('Max plant', 'Max fungus', 'High', 'Low', 'No growth plant',
               'No growth fungus', 'No growth both')
  , pch = c(17,19,15,15,15,15,15)
  , col = c(green, pink, highred , lowyellow,'grey80','grey60','grey30') 
  , cex = 3
  
)

dev.off()

#back to top working dir
setwd(compy)

###########################################################################
###############################################
############### S1.2 Interaction type code##############

############ WHAT REALTIONSHIP #####################
# this program takes the dataframe produced by the fitness landscape program
# and compares each plant and fungus size calculated to what their sizes are
# when they are sharing 0% of their resources (their 'base size)'. The coordinate 
# is then assigned a realtionship type based on this comparison: mutualistic, parastic fungus,
# parasitic plant, or competative.

# The relationships are defined and labelled:
# if plant fitness > base and fungi fitness > base -> mutualism [1]
# if plant fitness > base but fungus fitness < base -> plant parasite [2]
# if plant fitness < base but fungus fitness > base -> fungus parasite [3]
# if plant fitness < base and fungi fitness < base -> competition [4]

# program produces dataframes of relationship types
# and relationship plots

####################################################
#clean up environment, this will remove all objects from environment!!!
rm(list=ls())
#####################

#working dir
compy <- "C:/Users/sally/Rtemp/test"

#fitness folder
fit.folder <- 'fitness save folder'

#assign names for new folders
sfname <- 'interaction data folder'

#load data sets
setwd(paste(compy,fit.folder,sep = "/"))

allrec <- readRDS("fitness save file .RDS")

setwd(compy)


### parameters####
fungiCeff <-unique(allrec$fungiCeff)
plantPeff <- unique(allrec$plantPeff)

dir.create(sfname)

setwd(paste(compy, sfname,sep = "/"))

####### functions ###########

### The growth model
getsizes = function(fungiCeff, plantPeff , fsh, psh  ) {
  
  ps <- c(1, rep(NA,10))
  fs <- c(1, rep(NA,10))
  
  for (t in 1:10){
    pp = ps[t] * plantPeff  
    fp = fs[t]
    pc = ps[t]
    fc = fs[t] * fungiCeff 
    shp = fsh * fp 
    if (shp + pp < 0) shp = -pp ##
    shc = psh * pc
    if (shc + fc < 0) shc = -fc ## 
    pp = pp + shp 
    fp = fp - shp
    pc = pc - shc
    fc = fc + shc  
    ps[t+1] = ps[t] + min(pp,pc)
    fs[t+1] = fs[t] + min(fp,fc)
    
    
    
  }
  
  return(c(ps[t+1],fs[t+1]))
}


#define plot colours

#colour blind colours with transparency
tblue <- rgb(0,114,178,max = 225, alpha = 60)
torange <- rgb(230, 159, 0, max = 255, alpha = 60)
tgold <- rgb(240,228,66, max = 255, alpha = 60)
tpink <- rgb(204,121,167, max = 255, alpha = 60)
tgreen <- rgb(0,158,115, max = 255, alpha = 60)

#colour blind colours
orange <- rgb(230, 159, 0, max = 255)
gold <- rgb(240,228,66, max = 255)
pink <- rgb(204,121,167, max = 255) #careful, very similar to green
green <- rgb(0,158,115, max = 255)
brown <-  rgb(148,77,30, max =255)

lowyellow <- rgb(255,255,178, max =255)
highred <- rgb(189,0,38, max =255)


# determine interaction type/ relationship type and saves a png plot
whatrelationfunc <- function(fCeff, pPeff){
  
  
  sub_allrec <- subset(allrec, allrec$fungiCeff==fCeff & allrec$plantPeff==pPeff)
  
  rec_base <- getsizes(fCeff, pPeff,0,0)
  #ps,fs
  
  fbase <- rec_base[2]
  pbase <- rec_base[1]
  
  #make column for relations
  sub_allrec$relation <- NA
  
  recl <- length(sub_allrec$fsh)
  
  for(i in 1:recl){
    if(sub_allrec$ps[i]>pbase&sub_allrec$fs[i]>fbase){sub_allrec$relation[i]<-1}
    else if(sub_allrec$ps[i]>pbase&sub_allrec$fs[i]<fbase){sub_allrec$relation[i]<-2}
    else if(sub_allrec$ps[i]<pbase&sub_allrec$fs[i]>fbase){sub_allrec$relation[i]<-3}
    else if(sub_allrec$ps[i]<pbase&sub_allrec$fs[i]<fbase){sub_allrec$relation[i]<-4}
    else  {sub_allrec$relation[i]<-5} }
  
  
  
  
  #save relation data now
  
  rel_rec <- sub_allrec
  
  fname <- paste("rel-fCeff", fCeff, "pPeff",pPeff,".RDS", sep = "-")
  
  
  saveRDS(rel_rec, fname)
  
  
  #get maxes and out of bounds
  
  
  # get size maxes
  bestplant = subset(sub_allrec, sub_allrec$ps == max(sub_allrec$ps,na.rm = T) )
  bestplant 
  bestfungi = subset(sub_allrec, sub_allrec$fs == max(sub_allrec$fs,na.rm = T) )
  bestfungi
  
  
  nogrowp <- subset(sub_allrec, sub_allrec$ngplant==T)
  nogrowf <- subset(sub_allrec, sub_allrec$ngfungus==T)
  nogrowb <- subset(sub_allrec, sub_allrec$ngplant==T&sub_allrec$ngfungus==T)
  
  #all right! let's graph a thing!
  
  szmat = matrix(sub_allrec$relation,ncol=length(unique(sub_allrec$fsh)))
  
  
  #transpose psmat and fsmat so can graph
  
  szmat <- t(szmat)
  
  
  
  
  png(filename = paste("relation","fungiCeff", fCeff, "plantPeff", pPeff, ".png",sep="-"),width=1500,height=1500)
  
  par(mfrow=c(1,1), mar = c(8.1, 7.5, 7.1, 4.1),mgp=c(3,3.5,0))
  
  tmain <- paste("Interaction types for fCeff",fCeff, " pPeff", pPeff)
  
  
  
  image(x=unique(sub_allrec$psh),y=unique(sub_allrec$fsh),
        z=(szmat),xlab='',ylab='',main=tmain,
        col = c(tblue, tgreen,torange,tgold,"white"),
        cex.main = 3, cex.lab = 4, cex.sub = 4, zlim=c(1,5),
        cex.axis =6)
  points(nogrowf$psh,nogrowf$fsh,pch=20,col= 'grey60')
  points(nogrowp$psh,nogrowp$fsh,pch=16,col= 'grey80')
  points(nogrowb$psh, nogrowb$fsh, pch=16, col = 'grey30')
  points(bestplant$psh,bestplant$fsh,pch=17, col = green,cex=6)
  points(bestfungi$psh,bestfungi$fsh, pch=19, col = pink, cex = 6)
  abline(h=0)
  abline(v=0)
  
  
  dev.off()
}

####################################################################
# run the function

#input matrix for function
eff.combo <- expand.grid(fungiCeff, plantPeff)
names(eff.combo) <- c("fungiCeff", "plantPeff")
l.combo <- (dim(eff.combo))[1]

mapply(whatrelationfunc,eff.combo$fungiCeff, eff.combo$plantPeff)


png(filename ="legend.png",width=1500,height=1000)


plot(1,1,xaxt = "n",axes = FALSE, xlab ="", ylab = "")

legend(
  'topleft', ncol = 1, title = 'Legend'
  , legend = c('Max plant', 'Max fungus', 'Mutualism', 'Parasitic plant',
               'Parasitic fungus','competition','No growth plant', "No growth fungus",
               "No growth both")
  , pch = c(17,19,15,15,15,15,15,15,15)
  , col = c(green, pink, tblue, tgreen,torange,tgold,"grey80", "grey60", "grey30") 
  , cex = 3
  
)

dev.off()

setwd(compy)

#######################################################################3
############################################
##################### S1.3 Individual based evolution of resource sharing ##########


####################################################
#clean up environment
rm(list=ls())

####################################################

#assign working directory to compy

compy <- "C:/Users/sally/Rtemp/test"

setwd(compy)
dir()

#folder with fitness data
fit.folder <- 'fitness save folder'

#interaction type folder
relfolder <- "interaction data dir"


#new folder for IBM data
dname <- "IBM save folder"

######load data files#####
setwd(paste(compy, fit.folder,sep = "/"))


# files with max fitness coordinates
pmax <- readRDS("plant size max.RDS")
fmax <- readRDS("fungi size max.RDS")

#file with all fitness data
allrec <- readRDS("fitness save file .RDS")


#### assign folder and file names
setwd(compy)

dir.create(dname)

setwd(paste(compy,dname,sep = "/"))

################################################################
#PARAMETERS

fungiCeff <-unique(allrec$fungiCeff)
plantPeff <- unique(allrec$plantPeff)
reps <- 1:3   #vector of reps to be done
pop = 100     # number of individuals in plant and fungus populations
gens = 50    # number of generations simulations will run for
pstarts = c(-0.1,0,0.1)  #initial resource sharing strategy of plants
fstarts = c(-0.1,0,0.1)  #initial resource sharing strategy of fungi


######### FUNCTIONS ######################

### The growth model
getsizes = function(fungiCeff, plantPeff , fsh, psh  ) {
  
  ps <- c(1, rep(NA,10))
  fs <- c(1, rep(NA,10))
  
  for (t in 1:10){
    pp = ps[t] * plantPeff  
    fp = fs[t]
    pc = ps[t]
    fc = fs[t] * fungiCeff 
    shp = fsh * fp 
    if (shp + pp < 0) shp = -pp ##
    shc = psh * pc
    if (shc + fc < 0) shc = -fc ## 
    pp = pp + shp 
    fp = fp - shp
    pc = pc - shc
    fc = fc + shc  
    ps[t+1] = ps[t] + min(pp,pc)
    fs[t+1] = fs[t] + min(fp,fc)
    
    
    
  }
  
  return(c(ps[t+1],fs[t+1]))
}


##### IBM evolution of nutrient sharing strategy
IBM.func <- function(fCeff,pPeff,pst,fst,rep){
  #define a starts matrix and run for loop for that
  
  
  #define size of record matrix  #add fCeff and pPeff for cross check 
  frec = as.data.frame(matrix(nrow = pop, ncol = gens+1))
  prec = as.data.frame(matrix(nrow = pop, ncol = gens+1))
  fsizerec = as.data.frame(matrix(nrow = pop, ncol = gens+1))
  psizerec = as.data.frame(matrix(nrow = pop, ncol = gens+1))
  
  
  
  #make intial population
  plantpop = data.frame(psh = (rnorm(pop )/100)+pst)
  fungipop = data.frame(fsh = (rnorm(pop )/100)+fst)
  
  
  for (j in 1:gens+1){
    print(j)
    
    sizes = sapply(1:pop , function(i) getsizes(fCeff, pPeff , fungipop$fsh[i], plantpop$psh[i]  ))
    ### plant sizes are the first row
    
    #make sure no growth = death
    
    d.sizes = sizes -1
    
    for(i in 1:pop){
      if(d.sizes[1,i]<0) d.sizes[1,i]=0
      
      if(d.sizes[2,i]<0) d.sizes[2,i]=0
    }
    
    #break the loop if whole pop dead
    
    if(sum(d.sizes[1,])==0|sum(d.sizes[2,])==0){
      
      end <- j
      
      ##record
      frec[,j] = fungipop$fsh
      prec[,j] = plantpop$psh
      fsizerec[,j] = sizes[2,]
      psizerec[,j] = sizes[1,]
      
      break 
    } else {
      
      ### next generation
      plantparents = sample(1:pop , pop, prob = d.sizes[1,] , replace=T)
      fungiparents = sample(1:pop , pop, prob = d.sizes[2,] , replace=T)
      plantpop = data.frame(psh = plantpop$psh[plantparents] + rnorm(pop )/100 )
      fungipop = data.frame(fsh = fungipop$fsh[fungiparents] + rnorm(pop )/100 )	
      
      ##record
      frec[,j] = fungipop$fsh
      prec[,j] = plantpop$psh
      fsizerec[,j] = sizes[2,]
      psizerec[,j] = sizes[1,]
      
      
      end <- j-1
      
    }
  }
  
  #need to save data to a file
  
  #what is current dir
  cwd <- getwd()
  
  #make a dir for current parameters
  sdname <- paste("IBM-F", fCeff, "P", pPeff, "gens", gens, "pop", pop,
                  "rep", rep,"start",pst, fst,sep = "-")
  
  dir.create(sdname)
  
  nswd <- paste(cwd, sdname, sep = "/")
  setwd(nswd)
  
  #what data to save? shares, size and parameters
  
  parameters <- c(fungiCeff = fCeff, plantPeff = pPeff, gens = gens,
                  pop = pop, rep = rep)
  saveRDS(parameters, "parameters")
  saveRDS(frec, "fsh rec")
  saveRDS(prec, "psh rec")
  saveRDS(fsizerec, "fsize rec")
  saveRDS(psizerec, "psize rec")
  
  
  #make and save summary files
  
  sumryprec <- as.data.frame(matrix(nrow=end, ncol = 7 ))
  names(sumryprec) <- c("Min.", "1st Qu.", "Median", "Mean", "3rd Qu.", "Max.", "SD")
  
  for(i in 2:end){
    sumryprec[i,1:6]<- summary(prec[,i])
    sumryprec[i,7]<- sd(prec[,i])
  }
  
  
  
  sumryfrec <- as.data.frame(matrix(nrow=end, ncol = 7 ))
  names(sumryfrec) <- c("Min.", "1st Qu.", "Median", "Mean", "3rd Qu.", "Max.", "SD")
  
  for(i in 2:end){
    sumryfrec[i,1:6]<- summary(frec[,i])
    sumryfrec[i,7]<- sd(frec[,i])
  }
  
  
  sumryfsize<- as.data.frame(matrix(nrow=end, ncol = 7 ))
  names(sumryfsize) <- c("Min.", "1st Qu.", "Median", "Mean", "3rd Qu.", "Max.", "SD")
  
  for(i in 2:end){
    sumryfsize[i,1:6]<- summary(fsizerec[,i])
    sumryfsize[i,7]<- sd(fsizerec[,i])
  }
  
  sumrypsize<- as.data.frame(matrix(nrow=end, ncol = 7 ))
  names(sumrypsize) <- c("Min.", "1st Qu.", "Median", "Mean", "3rd Qu.", "Max.", "SD")
  
  for(i in 2:end){
    sumrypsize[i,1:6]<- summary(psizerec[,i])
    sumrypsize[i,7]<- sd(psizerec[,i])
  }  
  
  saveRDS(sumryprec,"sumryprec")
  saveRDS(sumryfrec,"sumryfrec")
  saveRDS(sumryfsize,"sumryfsize")
  saveRDS(sumrypsize, "sumrypsize")
  saveRDS(end, "endgen")
  
  #reset wd
  setwd(cwd)
}  


############# LOADING COLOURS ###################################

#colour blind colours with transparency
tblue <- rgb(0,114,178,max = 225, alpha = 50)
torange <- rgb(230, 159, 0, max = 255, alpha = 50)
tgold <- rgb(240,228,66, max = 255, alpha = 50)
tgreen <- rgb(0,158,115, max = 255, alpha = 50)

#colour blind colours
orange <- rgb(230, 159, 0, max = 255)
gold <- rgb(240,228,66, max = 255)
pink <- rgb(204,121,167, max = 255)
green <- rgb(0,158,115, max = 255)
yellow <- "#F0E442"
red <- "#D55E00"
#'steelblue' good dark blue
# black 

#hotpink and sea green very similar in colour blind

IBM.relation.plot <- function(fCeff, pPeff, rep){
  
  sub.pmax <- subset(pmax, pmax$fungiCeff==fCeff & pmax$plantPeff == pPeff)
  
  sub.fmax <- subset(fmax, fmax$fungiCeff==fCeff & fmax$plantPeff == pPeff)
  
  sub.rec <- subset(allrec, allrec$fungiCeff==fCeff & allrec$plantPeff == pPeff)
  
  
  nogrowp <- sub.rec[sub.rec$ps==1,]
  nogrowf <- sub.rec[sub.rec$fs==1,]
  nogrowb <- sub.rec[sub.rec$fs==1 & sub.rec$ps==1,]
  
  
  #load rel data
  
  setwd(paste(compy,relfolder,sep = "/"))
  
  
  sub.rel <- readRDS(paste("rel-fCeff", fCeff, "pPeff",pPeff,".RDS", sep = "-"))
  
  szmat = matrix(sub.rel$relation,ncol=length(unique(sub.rel$fsh)))
  
  szmat <- t(szmat)
  
  #get simulation file names
  setwd(paste(compy,dname,sep = "/"))
  dir()
  
  grep.name <- paste("IBM-F", fCeff, "P", pPeff,"gens",
                     gens,"pop", pop, "rep", rep, sep="-")
  
  file.names <- dir()[grep(grep.name, dir())]
  
  
  lnames <- length(file.names)
  
  
  ### back to save folder
  setwd(paste(compy,dname,sep = "/"))
  dir()
  
  tmain <- paste("IBM  fCeff",fCeff, " pPeff", pPeff, "rep", rep)
  
  png(filename = paste("IBM","FC", fCeff, "PP", pPeff,"rep",rep, ".png",sep=""),width=1500,height=1500)
  
  par(mar = c(5.1, 5.1, 4.1, 2.1))
  
  ### ok time to plot! plot relation background
  image(x=unique(sub.rel$psh),y=unique(sub.rel$fsh),
        z=(szmat),xlab='',ylab='',
        xlim= c(-1,1),ylim = c(-1,1),
        col = c(tblue, tgreen,torange,tgold,"white"), zlim = c(1,5),
        xaxt = "n", yaxt = "n",
        axes = FALSE)
  
  axis(1, cex=2.5,cex.axis =2.5, line=1, lwd=2)
  axis(2, cex=2.5,las = 1,cex.axis =2.5, line = 1, lwd = 2)
  
  title(xlab = 'plant P uptake efficiency', line =5, cex.lab =4)
  title(ylab = 'plant C sharing %', line =6.5, cex.lab =4)
  title(main = tmain, cex.main=4.55
        , adj=0)
  
  
  points(nogrowf$psh,nogrowf$fsh,pch=20,col= 'grey60')
  points(nogrowp$psh,nogrowp$fsh,pch=16,col= 'grey80')
  points(nogrowb$psh, nogrowb$fsh, pch=16, col = 'grey30')
  
  
  for(i in 1:lnames){
    
    setwd(paste(compy,dname,file.names[i],sep = "/"))  
    
    sumryprec <- readRDS("sumryprec")
    sumryfrec <- readRDS("sumryfrec")
    
    points(sumryprec$Mean,sumryfrec$Mean, pch = 16, 
           cex =0.5, col = "black")
    type = 'l'
    setwd(paste(compy,dname,sep = "/"))
    
  }
  
  #plot path start and end points  
  
  for(i in 1:lnames){
    setwd(paste(compy,dname,file.names[i],sep = "/"))  
    
    sumryprec <- readRDS("sumryprec")
    sumryfrec <- readRDS("sumryfrec")
    end.point <- readRDS("endgen")
    
    points(sumryprec$Mean[2],sumryfrec$Mean[2], col="steelblue", pch = 20,cex=4)
    points(sumryprec$Mean[end.point],sumryfrec$Mean[end.point], col="orange", pch = 20,cex=3)
    
    setwd(paste(compy,dname,sep = "/"))
  }
  
  #plot plant and fungus max
  
  
  points(sub.pmax$psh,sub.pmax$fsh,pch=17,col=green, cex = 4)
  points(sub.pmax$psh,sub.pmax$fsh,pch=2,col='black', cex = 4)
  
  points(sub.fmax$psh,sub.fmax$fsh,pch=19,col=pink, cex = 4)
  points(sub.fmax$psh,sub.fmax$fsh,pch=1,col='black', cex = 4)
  
  
  
  abline(h=0, lty=4, col="#D55E00")
  abline(v=0, lty=4, col="#D55E00")
  
  
  dev.off()
  
}


######### run program ##########

#make input matrix 
input <- as.data.frame(expand.grid(fungiCeff, plantPeff, pstarts, fstarts, reps))  
names(input) <- c("fungiCeff","plantPeff", "pstarts", "fstarts", "reps")  

mapply(IBM.func,input$fungiCeff,input$plantPeff, input$pstarts, input$fstarts,
       input$reps)

graph.input <- as.data.frame(expand.grid(fungiCeff,plantPeff, reps))
names(graph.input) <- c("fungiCeff","plantPeff", "reps")
#run program to make graphs

mapply(IBM.relation.plot, graph.input$fungiCeff, graph.input$plantPeff, graph.input$rep)

#save a lengend
png(filename ="legend.png",width=1500,height=1000)


plot(1,1,xaxt = "n",axes = FALSE, xlab ="", ylab = "")

legend(
  'topleft', ncol = 1, title = 'Legend'
  , legend = c('Max plant', 'Max fungus', 
               'nash-bargin', 'joint best','av hill climb end',
               'Mutualism', 'Parasitic plant',
               'Parasitic fungus','competition','No growth plant', 
               "No growth fungus",
               "No growth both")
  , pch = c(17,19,18,15,17,15,15,15,15,15,15,15)
  , col = c(green, pink, 'skyblue',red,yellow,tblue, tgreen,torange,tgold,"grey80", "grey60", "grey30") 
  , cex = 3
  
)

dev.off()

###########################################################################
################################################
######### S1.4 Resources given and taken landscape ##################

# this program will produce the amount of resource exchanged by a plant and fungus 
# at fixed resource uptake efficiency across a range of sharing% values

# It produces a heat map for plant C exchange and another for fungus P. 


#program creates a folder to store dataframes and images

####################################################
#clean up environment
rm(list=ls())

####################################################
#load packages
library(RColorBrewer)

#############################

#assign working directory to compy

compy <- "C:/Users/sally/Rtemp/test"


#folder with fitness data
fit.folder <- 'fitness save folder'

#new folder name for resource data
rname <- 'resource data'
#file name for data
res.file <- 'resource data.RDS'


#load fitness max data

setwd(paste(compy, fit.folder,sep = "/"))

plantmax <- readRDS("plant size max.RDS")
fungimax <- readRDS("fungi size max.RDS")


### load IBM av ends data


setwd(compy)

dir.create(rname)

setwd(paste(compy,rname,sep = "/"))


### parameters ###

fungiCeff = c(0.2)
plantPeff = c(0.5)
fsh = seq(-1,1,length.out = 50)
psh = seq(-1,1,length.out = 50)


############# functions ##########

### tracking resources recieved during growth model #####
getresource = function(fungiCeff, plantPeff , fsh, psh  ) {
  
  ps <- c(1, rep(NA,10))
  fs <- c(1, rep(NA,10))
  pC <- c(0, rep(NA,10))
  fP <- c(0, rep(NA,10))
  
  for (t in 1:10){
    pp = ps[t] * plantPeff  
    fp = fs[t]
    pc = ps[t]
    fc = fs[t] * fungiCeff 
    shp = fsh * fp 
    if (shp + pp < 0) shp = -pp ##
    shc = psh * pc
    if (shc + fc < 0) shc = -fc ## 
    pp = pp + shp 
    fp = fp - shp
    pc = pc - shc
    fc = fc + shc  
    ps[t+1] = ps[t] + min(pp,pc)
    fs[t+1] = fs[t] + min(fp,fc)
    
    pC[t+1] = shc
    fP[t+1] = shp
    
    
  }
  
  return(c(sum(pC[1:11]),sum(fP[1:11])))
}


#output function, to get resources shared at a sharing combo
output.surface <- function(fCeff, pPeff, fsh, psh){
  
  ss <- getresource(fCeff, pPeff , fsh, psh)
  # output is [1] plant size [2] fungi size
  allrec <- c(fsh,psh,ss[1],ss[2], fCeff, pPeff)
  # fsh, psh, pC,fP,fungiCeff, plantPeff
  allrec
}

#define plot colours

#colour blind colours
orange <- rgb(230, 159, 0, max = 255)
gold <- rgb(240,228,66, max = 255)
pink <- rgb(204,121,167, max = 255) #careful, very similar to green
green <- rgb(0,158,115, max = 255)
brown <-  rgb(148,77,30, max =255)

lowyellow <- rgb(255,255,178, max =255)
highred <- rgb(189,0,38, max =255)

greygreen <- rgb(203, 219, 204, max =225)
greyorange <- rgb(219, 207, 166, max=225)
#grey = grey50
cols <- brewer.pal(11, "RdYlBu")

low.col <- cols[11:7]
mid.col <<- cols[6]
high.col <- cols[5:1]

pal.low <- colorRampPalette(low.col)
pal.high <- colorRampPalette(high.col)
pal.mid <- colorRampPalette(mid.col)


surface.plot.func <- function(fCeff, pPeff){
  
  sub_allrec <- subset(allrec, allrec$fungiCeff==fCeff & allrec$plantPeff==pPeff)
  head(sub_allrec)
  
  sub_pmax <- plantmax[plantmax$fungiCeff==fCeff & plantmax$plantPeff==pPeff,]
  sub_fmax <- fungimax[fungimax$fungiCeff==fCeff & fungimax$plantPeff==pPeff,]
  
  
  
  min.pc <- min(sub_allrec$pC)
  max.pc <- max(sub_allrec$pC)
  
  
  min.fp <- min(sub_allrec$fP)
  max.fp <- max(sub_allrec$fP)
  
  
  pCmat = matrix(sub_allrec$pC,ncol=length(unique(sub_allrec$fsh)))
  fPmat = matrix(sub_allrec$fP,ncol=length(unique(sub_allrec$fsh)))
  
  #transpose pCmat and fPmat to can graph
  
  pCmat <- t(pCmat)
  fPmat <- t(fPmat)
  
  bestplantC = subset(sub_allrec, sub_allrec$pC == max(sub_allrec$pC,na.rm = T) )
  
  bestfungiP = subset(sub_allrec, sub_allrec$fP == max(sub_allrec$fP,na.rm = T) )
  
  top.title = paste("total resources exchanges for fCeff", fCeff, "pPeff", pPeff)
  
  png(filename = paste("resource","fungiCeff", fCeff, "plantPeff", pPeff, ".png",sep=""),width=1500,height=1000)
  
  par(mfrow=c(1,2),mar = c(5.5, 6.5, 4.1, 2.1), oma = c(0, 0, 2, 0)) #two rows one column
  
  #how many different cols on plot
  x <- 30
  
  #neg values will be blue and pos yellow to red
  fpbreaks <- c(seq(min.fp,-1,length.out=x/2),0,seq(1,max.fp+1,length.out=x/2))
  
  
  #pC is total C to fungus, fP is total P to plant
  
  
  
  image(x=unique(sub_allrec$psh),y=unique(sub_allrec$fsh),z=(fPmat),xlab='',
        ylab='',  breaks= fpbreaks, 
        col = c(pal.low((x-1)/2),pal.mid(1),pal.high((x-2)/2)),
        xlim = c(-1,1), ylim = c(-1,1),
        xaxt = "n", yaxt = "n",
        axes = FALSE)
  
  axis(1, cex=2.5,cex.axis =1.5, line=1, lwd=2)
  axis(2, cex=2.5,las = 1,cex.axis =1.5, line = 1, lwd = 2)
  title(main = "Total P given to plant", adj = 0, cex = 3)
  mtext(top.title, outer = TRUE)
  
  points(sub_pmax$psh,sub_pmax$fsh,pch=17,col=green, cex =3)
  points(sub_fmax$psh,sub_fmax$fsh,pch=19,col=pink, cex =3)
  points(bestfungiP$psh,bestfungiP$fsh,pch=2,col='black', cex =3, lwd=2)
  points(bestplantC$psh,bestplantC$fsh,pch=1,col='white', cex =3, lwd=2)
  
  
  abline(h=0, lty=4)
  abline(v=0, lty=4)
  
  
  #neg values will be blue and pos yellow to red
  pcbreaks <- c(seq(min.pc,-1,length.out=x/2),0,seq(1,max.pc+1,length.out=x/2))
  
  image(x=unique(sub_allrec$psh),y=unique(sub_allrec$fsh),z=(pCmat),xlab='',
        ylab='',  breaks= pcbreaks, 
        col = c(pal.low((x-1)/2),pal.mid(1),pal.high((x-2)/2)),
        xlim = c(-1,1), ylim = c(-1,1),
        xaxt = "n", yaxt = "n",
        axes = FALSE)
  
  axis(1, cex=2.5,cex.axis =1.5, line=1, lwd=2)
  axis(2, cex=2.5,las = 1,cex.axis =1.5, line = 1, lwd = 2)
  title(main = "Total C given to fungus", adj = 0, cex = 3)
  
  
  points(sub_pmax$psh,sub_pmax$fsh,pch=17,col=green, cex =3)
  points(sub_fmax$psh,sub_fmax$fsh,pch=19,col=pink, cex =3)
  points(bestplantC$psh,bestplantC$fsh,pch=1,col='black', cex =3)
  points(bestfungiP$psh,bestfungiP$fsh,pch=2,col='black', cex =3)
  
  abline(h=0, lty=4)
  abline(v=0, lty=4)
  
  dev.off()
}


########## run program ########


#Start with the input need all combinations of Peff, Ceff, fsh, psh
input <- expand.grid(fungiCeff = fungiCeff, plantPeff = plantPeff, 
                     fsh = fsh, psh = psh)

#make output matrix with output.surface function
output <- mapply(output.surface, input$fungiCeff, input$plantPeff,
                 input$fsh, input$psh)

#flip matrix and rename output matrix
allrec=data.frame(t(output))
names(allrec)=c('fsh','psh','pC','fP', 'fungiCeff', 'plantPeff')

saveRDS(allrec, file = paste(res.file,'.RDS'))

#find max resource exchange

#need this for max plant func
eff.combo <- expand.grid(fungiCeff, plantPeff)
names(eff.combo) <- c("fungiCeff", "plantPeff")
l.combo <- (dim(eff.combo))[1]

plantCmin <- NULL

for(i in 1:l.combo){
  
  fCeff <- eff.combo[i,1]
  pPeff <- eff.combo[i,2]
  
  
  sub_allrec <- subset(allrec, ((allrec$fungiCeff==fCeff)&(allrec$plantPeff==pPeff)))
  
  mn <- min((sub_allrec$pC))
  
  mn_mat<- subset(sub_allrec, sub_allrec$pC == mn)
  
  plantCmin <- rbind(plantCmin,mn_mat)
  
}
#save min plantC
saveRDS(plantCmin, "plant C min.RDS")


fungiPmin <- NULL

for(i in 1:l.combo){
  
  fCeff <- eff.combo[i,1]
  pPeff <- eff.combo[i,2]
  
  
  sub_allrec <- subset(allrec, ((allrec$fungiCeff==fCeff)&(allrec$plantPeff==pPeff)))
  
  mn <- min((sub_allrec$fP))
  
  mn_mat <- subset(sub_allrec, sub_allrec$fP == mn)
  fungiPmin <- rbind(fungiPmin,mn_mat)
  
}
#save best plant
saveRDS(fungiPmin, "fungi P min.RDS")

plantCmax <- NULL

for(i in 1:l.combo){
  
  fCeff <- eff.combo[i,1]
  pPeff <- eff.combo[i,2]
  
  
  sub_allrec <- subset(allrec, ((allrec$fungiCeff==fCeff)&(allrec$plantPeff==pPeff)))
  
  mx <- max((sub_allrec$pC))
  
  
  plantCmax <- rbind(plantCmax,subset(sub_allrec, sub_allrec$pC == mx))
  
}
#save best plant
saveRDS(plantCmax, "plant C max")


#now for max fungi
fungiPmax <- NULL

for(i in 1:l.combo){
  
  fCeff <- eff.combo[i,1]
  pPeff <- eff.combo[i,2]
  
  
  sub_allrec <- subset(allrec, ((allrec$fungiCeff==fCeff)&(allrec$plantPeff==pPeff)))
  
  mx <- max((sub_allrec$fP))
  
  fungiPmax <- rbind(fungiPmax,subset(sub_allrec, sub_allrec$fP == mx))
  
}

saveRDS(fungiPmax, "fungi P max")

#make the plots
mapply(surface.plot.func, eff.combo$fungiCeff, eff.combo$plantPeff)

#save a legend for plots

png(filename ="legend.png",width=1500,height=1000)


plot(1,1,xaxt = "n",axes = FALSE, xlab ="", ylab = "")

legend(
  'topleft', ncol = 1, title = 'Legend'
  , legend = c('Max plant size', 'Max fungus size','Max P to plant', 'Max C to fungus',
               'Positive resource','Zero resource', 'Negative resource',
               'No growth plant',
               'No growth fungus', 'No growth both')
  , pch = c(17,19,2,1,15,15,15,15,15,15)
  , col = c(green, pink, 'black', 'black',high.col[3] , mid.col,low.col[3],'grey80','grey60','grey30') 
  , cex = 3
  
)


dev.off()


setwd(compy)

################################################################################
################################################################
# S1.5 FINDING, TESTING, AND CHARACTERISING STABLE RESOURCE STRATEGY AREAS 

# Here is a worked example of how I found, tested, and characterised the stable
# resource exchange strategies. 

# you need to do this in R studio so you can interact with plots


####################################################
#clean up environment
rm(list=ls())

####################################################
#load packages
library(RColorBrewer)
library(scales)
library(plotrix)

#assign working directory to compy

leo <- "C:/Users/sally/rtemp/phd2024/model-1-0/paper1/find ends"

compy <- leo

setwd(compy)
dir()

### The growth model
getsizes = function(fungiCeff, plantPeff , fsh, psh  ) {
  
  ps <- c(1, rep(NA,10))
  fs <- c(1, rep(NA,10))
  
  for (t in 1:10){
    pp = ps[t] * plantPeff  
    fp = fs[t]
    pc = ps[t]
    fc = fs[t] * fungiCeff 
    shp = fsh * fp 
    if (shp + pp < 0) shp = -pp ##
    shc = psh * pc
    if (shc + fc < 0) shc = -fc ## 
    pp = pp + shp 
    fp = fp - shp
    pc = pc - shc
    fc = fc + shc  
    ps[t+1] = ps[t] + min(pp,pc)
    fs[t+1] = fs[t] + min(fp,fc)
  }
  return(c(ps[t+1],fs[t+1]))
}

# 1. FIND STABLE POINTS FOR PLANTPEFF = 0

####### parameters ########

fungiCeff <- round(seq(0,1,by=0.1),2)
plantPeff <- 0
pop = 100
gens = 2000

###########

dname <- paste("int-IBM-F", min(fungiCeff), max(fungiCeff), "P", min(plantPeff),
               max(plantPeff), "g", gens, sep = "-")
dir.create(dname)


setwd(paste(compy,dname,sep = "/"))

########## IBM FUNCTION

IBM.func <- function(m){
  
  #define a starts matrix and run for loop for that
  fCeff = input$fungiCeff[m]
  pPeff = input$plantPeff[m]
  pst = input$pstarts[m]
  fst = input$fstarts[m]
  rep = input$reps[m]
  
  #define size of record matrix  #add fCeff and pPeff for cross check 
  frec = as.data.frame(matrix(nrow = pop, ncol = gens+1))
  prec = as.data.frame(matrix(nrow = pop, ncol = gens+1))
  fsizerec = as.data.frame(matrix(nrow = pop, ncol = gens+1))
  psizerec = as.data.frame(matrix(nrow = pop, ncol = gens+1))
  
  
  
  #make intial population
  plantpop = data.frame(psh = (rnorm(pop )/100)+pst)
  fungipop = data.frame(fsh = (rnorm(pop )/100)+fst)
  
  
  for (j in 1:gens+1){
    
    sizes = sapply(1:pop , function(i) getsizes(fCeff, pPeff , fungipop$fsh[i], plantpop$psh[i]  ))
    ### plant sizes are the first row
    
    #make sure no growth = death
    
    d.sizes = sizes -1
    
    for(i in 1:pop){
      if(d.sizes[1,i]<0) d.sizes[1,i]=0
      
      if(d.sizes[2,i]<0) d.sizes[2,i]=0
    }
    
    #break the loop if whole pop dead
    
    if(sum(d.sizes[1,])==0|sum(d.sizes[2,])==0){
      
      end <- j
      
      ##record
      frec[,j] = fungipop$fsh
      prec[,j] = plantpop$psh
      fsizerec[,j] = sizes[2,]
      psizerec[,j] = sizes[1,]
      
      break 
    } else {
      
      ### next generation
      plantparents = sample(1:pop , pop, prob = d.sizes[1,] , replace=T)
      fungiparents = sample(1:pop , pop, prob = d.sizes[2,] , replace=T)
      plantpop = data.frame(psh = plantpop$psh[plantparents] + rnorm(pop )/100 )
      fungipop = data.frame(fsh = fungipop$fsh[fungiparents] + rnorm(pop )/100 )	
      
      ##record
      frec[,j] = fungipop$fsh
      prec[,j] = plantpop$psh
      fsizerec[,j] = sizes[2,]
      psizerec[,j] = sizes[1,]
      
      
      end <- j-1
      
    }
  }
  
  #need to save data to a file
  
  #what is current dir
  cwd <- getwd()
  
  #make a dir for current parameters
  sdname <- paste("IBM-F", fCeff, "P", pPeff, "gens", gens, "pop", pop,
                  "rep", rep,"start",pst, fst,sep = "-")
  
  dir.create(sdname)
  
  nswd <- paste(cwd, sdname, sep = "/")
  setwd(nswd)
  
  #what data to save? shares, size and parameters
  
  parameters <- c(fungiCeff = fCeff, plantPeff = pPeff, gens = gens,
                  pop = pop, rep = rep)
  saveRDS(parameters, "parameters")
  saveRDS(frec, "fsh rec")
  saveRDS(prec, "psh rec")
  saveRDS(fsizerec, "fsize rec")
  saveRDS(psizerec, "psize rec")
  
  
  #make and save summary files
  
  sumryprec <- as.data.frame(matrix(nrow=end, ncol = 7 ))
  names(sumryprec) <- c("Min.", "1st Qu.", "Median", "Mean", "3rd Qu.", "Max.", "SD")
  
  for(i in 2:end){
    sumryprec[i,1:6]<- summary(prec[,i])
    sumryprec[i,7]<- sd(prec[,i])
  }
  
  
  
  sumryfrec <- as.data.frame(matrix(nrow=end, ncol = 7 ))
  names(sumryfrec) <- c("Min.", "1st Qu.", "Median", "Mean", "3rd Qu.", "Max.", "SD")
  
  for(i in 2:end){
    sumryfrec[i,1:6]<- summary(frec[,i])
    sumryfrec[i,7]<- sd(frec[,i])
  }
  
  
  sumryfsize<- as.data.frame(matrix(nrow=end, ncol = 7 ))
  names(sumryfsize) <- c("Min.", "1st Qu.", "Median", "Mean", "3rd Qu.", "Max.", "SD")
  
  for(i in 2:end){
    sumryfsize[i,1:6]<- summary(fsizerec[,i])
    sumryfsize[i,7]<- sd(fsizerec[,i])
  }
  
  sumrypsize<- as.data.frame(matrix(nrow=end, ncol = 7 ))
  names(sumrypsize) <- c("Min.", "1st Qu.", "Median", "Mean", "3rd Qu.", "Max.", "SD")
  
  for(i in 2:end){
    sumrypsize[i,1:6]<- summary(psizerec[,i])
    sumrypsize[i,7]<- sd(psizerec[,i])
  }  
  
  saveRDS(sumryprec,"sumryprec")
  saveRDS(sumryfrec,"sumryfrec")
  saveRDS(sumryfsize,"sumryfsize")
  saveRDS(sumrypsize, "sumrypsize")
  saveRDS(end, "endgen")
  
  #reset wd
  setwd(cwd)
  print(m)
}  

####
IBM.find.first = function(l){
  
  fCeff = fungiCeff[l]
  pPeff = 0
  sub.pst = round(seq(-fCeff,0.9,by=0.2),5)
  sub.fst = round(seq(0,0.9,by=0.2),5)
  
  input <<- as.data.frame(expand.grid(pstarts=sub.pst, fstarts=sub.fst, reps=1))
  
  input$fungiCeff <<- fCeff
  input$plantPeff <<- pPeff
  
  l.starts = dim(input)[1]
  
  mapply(IBM.func, 1:l.starts)
  print(paste("l",l))
}

mapply(IBM.find.first,1:11)


# IDENTIFY THE SIMULATIONS THAT END AT STABLE POINT FOR EACH UPTAKE EFFCIENCY COMBINATION
# pick out stable ends from each eff combo
pPeff=0
av.ends = as.data.frame(matrix(nrow = 11,ncol = 4))
names(av.ends) = c('fungiCeff', 'plantPeff', 'psh','fsh')
av.ends$plantPeff=pPeff

## gotta do this manually one combo at a time (just for pPeff = 0 though)
l=11
fCeff = fungiCeff[l]
rep=1
x.min <- -fCeff
y.min <- -pPeff 

av.ends$fungiCeff[l]=fCeff

grep.name <- paste("IBM-F", fCeff, "P", pPeff,"gens",
                   gens,"pop", pop, "rep", rep, sep="-")

file.names <- dir()[grep(grep.name, dir())]


lnames <- length(file.names)


plot(x=NA, y=NA, xlim = c(x.min-0.2,1), ylim = c(y.min-0.2,1), ylab = '', xlab = '',
     main = ''
     ,xaxt = "n", yaxt = "n",
     axes = FALSE)

axis(1, cex=2.5,cex.axis =2.5, line=1, lwd=2)
axis(2, cex=2.5,las = 1,cex.axis =2.5, line = 1, lwd = 2)

abline(h=0, lty=4, col="#D55E00")
abline(v=0, lty=4, col="#D55E00")

abline(h=-pPeff, lty=1, col="#D55E00", lwd=3)
abline(v=-fCeff, lty=1, col="#D55E00", lwd=3)

for(i in 1:lnames){
  
  setwd(paste(compy,dname,file.names[i],sep = "/"))  
  
  sumryprec <- readRDS("sumryprec")
  sumryfrec <- readRDS("sumryfrec")
  
  points(sumryprec$Mean,sumryfrec$Mean, pch = 16, 
         cex =0.5, col = "black")
  
  setwd(paste(compy,dname,sep = "/"))
  
}

for(i in 1:lnames){
  setwd(paste(compy,dname,file.names[i],sep = "/"))  
  
  sumryprec <- readRDS("sumryprec")
  sumryfrec <- readRDS("sumryfrec")
  end.point <- readRDS("endgen")
  
  #points(sumryprec$Mean[c(2,end.point)],sumryfrec$Mean[c(2,end.point)],type='b')
  points(sumryprec$Mean[2],sumryfrec$Mean[2], col="steelblue", pch = 20,cex=4)
  points(sumryprec$Mean[end.point],sumryfrec$Mean[end.point], col="orange", pch = 20,cex=3)
  
  setwd(paste(compy,dname,sep = "/"))
}

## use this next loop to find the runs to remove, put an X on the rouge ends!
# indexes tried and to keep = 6

file.names
file.names[6]
name.index = 6

for(i in name.index){
  setwd(paste(compy,dname,file.names[i],sep = "/"))  
  
  sumryprec <- readRDS("sumryprec")
  sumryfrec <- readRDS("sumryfrec")
  end.point <- readRDS("endgen")
  
  
  points(sumryprec$Mean[end.point],sumryfrec$Mean[end.point], col="black", pch = 4,cex=2,lwd=2)
  
  setwd(paste(compy,dname,sep = "/"))
}


# select which runs aren't converging to exclude
#16,17,11,12,6 
excl.index = c(16,17,11,12,6)

keep.name = file.names[-excl.index]
#keep.name = file.names
l.keep = length(keep.name)


### skip next loop if no stable point
ends = NULL

for(i in 1:l.keep){
  setwd(paste(compy,dname,keep.name[i],sep = "/"))  
  
  sumryprec <- readRDS("sumryprec")
  sumryfrec <- readRDS("sumryfrec")
  end.point <- readRDS("endgen")
  
  sub.end = c(sumryprec$Mean[end.point],
              sumryfrec$Mean[end.point])
  
  
  ends = rbind(ends, sub.end)
  
  setwd(paste(compy,dname,sep = "/"))
}

ends <- as.data.frame(ends)
names(ends) = c('psh','fsh')

av.ends$psh[l] = mean(ends$psh)
av.ends$fsh[l] = mean(ends$fsh)

### repeat for all combos

av.ends

#save initial ends
setwd(compy)
#saveRDS(av.ends, file="int.fcx.pp0.ends.R")

############ now use those ends to find stable ends for pPeff = 0.05
plantPeff <- 0

for(x in 1:20){
  setwd(compy)
  plantPeff <- plantPeff + 0.05
  
  #load start points
  
  start.point = readRDS(paste("int.fcx.pp",plantPeff-0.05,".ends.R",sep = ""))
  
  start.point= start.point[!is.na(start.point$psh),]
  
  fungiCeff <- start.point$fungiCeff
  
  #new folder
  setwd(compy)
  gens = 200
  reps = 1:3
  
  dname <- paste("int-IBM-F", min(fungiCeff), max(fungiCeff), "P", min(plantPeff),
                 max(plantPeff), "g", gens, sep = "-")
  dir.create(dname)
  
  setwd(paste(compy,dname,sep = "/"))
  
  input = NULL
  
  for(i in reps){
    temp.input = start.point
    temp.input$rpt = reps[i] 
    input = rbind(input, temp.input)
  }
  
  
  names(input) = c("fungiCeff","plantPeff","pstarts","fstarts","reps")
  l.input = dim(input)[1]
  input$plantPeff = plantPeff
  
  mapply(IBM.func,1:l.input)
  
  dir()
  
  l.fCeff = length(fungiCeff)
  
  av.ends = as.data.frame(matrix(nrow = 11,ncol = 4))
  names(av.ends) = c('fungiCeff', 'plantPeff', 'psh','fsh')
  av.ends$plantPeff=plantPeff
  
  
  
  for(l in 1:l.fCeff){
    
    pPeff = plantPeff
    fCeff = start.point$fungiCeff[l]
    av.ends$fungiCeff[l] <- fCeff
    
    grep.name <- paste("IBM-F", fCeff, "P", pPeff,"gens",
                       gens,"pop", pop, sep="-")
    
    file.names <- dir()[grep(grep.name, dir())]
    
    ends = NULL
    
    for(i in reps){
      setwd(paste(compy,dname,file.names[i],sep = "/"))  
      
      sumryprec <- readRDS("sumryprec")
      sumryfrec <- readRDS("sumryfrec")
      end.point <- readRDS("endgen")
      
      sub.end = c(sumryprec$Mean[end.point],
                  sumryfrec$Mean[end.point])
      
      
      ends = rbind(ends, sub.end)
      
      setwd(paste(compy,dname,sep = "/"))
    }
    ends <- as.data.frame(ends)
    names(ends) = c('psh','fsh')
    
    av.ends$psh[l] <- mean(ends$psh)
    av.ends$fsh[l] <- mean(ends$fsh)
    
    
  }
  
  setwd(compy)
  saveRDS(av.ends, file = paste("int.fcx.pp",plantPeff,".ends.R",sep = ""))
  print(paste("pPeff", plantPeff))
}

# ok should have a set of approx stable end points

# now we have to check to see if they're really a stable and viable exchange
#strategy

plantPeff <- round(seq(0.05,1,by=0.05),3)
l.pPeff = length(plantPeff)
# we know the 0s are good cos we've already eyeballed them
gens = 200
reps = 1
setwd(compy)

for(x in 1:l.pPeff){
  pPeff <- plantPeff[x]
  
  start.point = readRDS(paste("int.fcx.pp",pPeff,".ends.R",sep = ""))
  
  start.point= start.point[!is.na(start.point$psh),]
  
  fungiCeff <- start.point$fungiCeff
  l.fCeff = length(fungiCeff)
  #another folder
  dname <- paste("check-int-IBM-F", min(fungiCeff), max(fungiCeff), "P", min(plantPeff),
                 max(plantPeff), "g", gens, sep = "-")
  
  dir.create(dname)
  
  setwd(paste(compy,dname,sep = "/"))
  
  
  for(i in 1:l.fCeff){
    
    fCeff = fungiCeff[i]
    pst.stable = start.point$psh[start.point$fungiCeff==fCeff]
    fst.stable = start.point$fsh[start.point$fungiCeff==fCeff]
    x.min = -fCeff
    y.min = -pPeff
    
    input = as.data.frame(matrix(nrow=4, ncol=5))
    names(input) = c('fungiCeff', 'plantPeff', 'pstarts','fstarts','reps')
    input$fungiCeff = fCeff
    input$plantPeff = pPeff
    input$reps = 1
    
    input$pstarts = round(c(pst.stable-0.05,pst.stable+0.05,pst.stable-0.05,pst.stable+0.05),5)
    input$fstarts = round(c(fst.stable-0.05,fst.stable-0.05,fst.stable+0.05,fst.stable+0.05),5)
    
    mapply(IBM.func,1:4)
    
    #let's plot these
    grep.name <- paste("IBM-F", fCeff, "P", pPeff,"gens",
                       gens,"pop", pop, sep="-")
    
    file.names <- dir()[grep(grep.name, dir())]
    lnames = length(file.names)
    
    tmain = paste('check stable fc',fCeff, 'pp',pPeff)
    
    png(filename = paste("Check stable point","FC", fCeff, "PP", pPeff, ".png",sep=""),width=1500,height=1500)
    
    par(mar = c(5.1, 5.1, 4.1, 2.1))
    
    
    plot(x=NA, y=NA, xlim = c(x.min-0.2,1), ylim = c(y.min-0.2,1), ylab = '', xlab = '',
         main = ''
         ,xaxt = "n", yaxt = "n",
         axes = FALSE)
    
    axis(1, cex=2.5,cex.axis =2.5, line=1, lwd=2)
    axis(2, cex=2.5,las = 1,cex.axis =2.5, line = 1, lwd = 2)
    
    abline(h=0, lty=4, col="#D55E00")
    abline(v=0, lty=4, col="#D55E00")
    
    abline(h=-pPeff, lty=1, col="#D55E00", lwd=3)
    abline(v=-fCeff, lty=1, col="#D55E00", lwd=3)
    
    for(i in 1:lnames){
      
      setwd(paste(compy,dname,file.names[i],sep = "/"))  
      
      sumryprec <- readRDS("sumryprec")
      sumryfrec <- readRDS("sumryfrec")
      
      points(sumryprec$Mean,sumryfrec$Mean, pch = 16, 
             cex =0.5, col = "black")
      
      setwd(paste(compy,dname,sep = "/"))
      
    }
    
    for(i in 1:lnames){
      setwd(paste(compy,dname,file.names[i],sep = "/"))  
      
      sumryprec <- readRDS("sumryprec")
      sumryfrec <- readRDS("sumryfrec")
      end.point <- readRDS("endgen")
      
      #points(sumryprec$Mean[c(2,end.point)],sumryfrec$Mean[c(2,end.point)],type='b')
      points(sumryprec$Mean[2],sumryfrec$Mean[2], col="steelblue", pch = 20,cex=4)
      points(sumryprec$Mean[end.point],sumryfrec$Mean[end.point], col="orange", pch = 20,cex=3)
      
      setwd(paste(compy,dname,sep = "/"))
    }
    
    points(pst.stable, fst.stable, pch =4, col='seagreen3', cex =4, lwd=3)
    title(main = tmain, cex.main=3
          , adj=0)
    
    dev.off()
    
  }
  
  print(paste('pPeff',pPeff))
  
  setwd(compy)
}

#now go look at the plots and note down which combos don't seem to have 
#a stable viable point
# is the green X kinda on the orange dots? yes = good!
# is the green X on the right and upper side of the thick 
#     orange lines (outside of dead zones?) yes = good!
# are most of the orange dots going to or hanging around one place? yes = good!

#fc 0 pp 1,0.95,0.9,      0.8,0.85
#fc 0.8 pp 1,0.95, 0.9    , 0.85
#fc 0.7 pp1,0.95, 0.9
#fc 0.6 pp1, 0.95, 0.9
#fc 0.5 pp1, 0.95,
#fc 0.4 pp1, 0.95, 0.9
#fc 0.3 pp1, 0.95, 0.9
#fc 0.2 pp1, 0.95,0.9,
#fc 0.1 pp1, 0.95, 0.9,   0.85, 0.8
# all fc 1, 0.9

setwd(compy)
# so now going to run sims across the whole landscape for the eff combos
# with no stable ends

fungiCeff <- round(seq(0,1,by=0.1),2)
plantPeff <- round(seq(0.9,1,by=0.05),3)

eff.combo = expand.grid(fungiCeff=fungiCeff, plantPeff=plantPeff)

extra.combo = as.data.frame(matrix(ncol=2, nrow = 5))
names(extra.combo)= c('fungiCeff', 'plantPeff')

extra.combo$fungiCeff = c(0,0,0.8,0.1,0.1)
extra.combo$plantPeff = c(0.8, 0.85,0.85,0.85,0.8)

eff.combo = rbind(eff.combo,extra.combo)

l.combo = dim(eff.combo)[1]

fungiCeff <- unique(eff.combo$fungiCeff)
plantPeff <- unique(eff.combo$plantPeff)
gens = 500

#another folder
dname <- paste("check-no-stable-F", min(fungiCeff), max(fungiCeff), "P", min(plantPeff),
               max(plantPeff), "g", gens, sep = "-")

dir.create(dname)

setwd(paste(compy,dname,sep = "/"))


IBM.check.no.stable = function(l){
  
  fCeff = eff.combo$fungiCeff[l]
  pPeff = eff.combo$plantPeff[l]
  sub.pst = round(seq(-fCeff,0.9,by=0.2),5)
  sub.fst = round(seq(-pPeff,0.9,by=0.2),5)
  
  input <<- as.data.frame(expand.grid(pstarts=sub.pst, fstarts=sub.fst, reps=1))
  
  input$fungiCeff <<- fCeff
  input$plantPeff <<- pPeff
  
  l.starts = dim(input)[1]
  
  mapply(IBM.func, 1:l.starts)
  print(paste("l",l))
}

#mapply(IBM.check.no.stable, 1:l.combo)
p.input = eff.combo
p.input$reps =1

IBM.relation.plot <- function(m){
  fCeff <- p.input$fungiCeff[m]
  pPeff <- p.input$plantPeff[m]
  rep <- p.input$reps[m]
  
  x.min <- -fCeff
  y.min <- -pPeff 
  
  
  grep.name <- paste("IBM-F", fCeff, "P", pPeff,"gens",
                     gens,"pop", pop, "rep", rep, sep="-")
  
  file.names <- dir()[grep(grep.name, dir())]
  
  
  lnames <- length(file.names)
  
  
  ### back to save folder
  setwd(paste(compy,dname,sep = "/"))
  dir()
  
  
  tmain <- paste("IBM  fCeff",fCeff, " pPeff", pPeff, "rep", rep)
  
  png(filename = paste("IBM","FC", fCeff, "PP", pPeff,"rep",rep, ".png",sep=""),width=1500,height=1500)
  
  par(mar = c(5.1, 5.1, 4.1, 2.1))
  
  plot(x=NA, y=NA, xlim = c(-1,1), ylim = c(-1,1), ylab = '', xlab = '',
       main = ''
       ,xaxt = "n", yaxt = "n",
       axes = FALSE)
  
  axis(1, cex=2.5,cex.axis =2.5, line=1, lwd=2)
  axis(2, cex=2.5,las = 1,cex.axis =2.5, line = 1, lwd = 2)
  
  title(xlab = 'plant P uptake efficiency', line =5, cex.lab =4)
  title(ylab = 'plant C sharing %', line =6.5, cex.lab =4)
  title(main = tmain, cex.main=4.55
        , adj=0)
  
  
  
  
  for(i in 1:lnames){
    
    setwd(paste(compy,dname,file.names[i],sep = "/"))  
    
    sumryprec <- readRDS("sumryprec")
    sumryfrec <- readRDS("sumryfrec")
    
    points(sumryprec$Mean,sumryfrec$Mean, pch = 16, 
           cex =0.5, col = "black")
    
    setwd(paste(compy,dname,sep = "/"))
    
  }
  
  #plot path start and end points  
  
  for(i in 1:lnames){
    setwd(paste(compy,dname,file.names[i],sep = "/"))  
    
    sumryprec <- readRDS("sumryprec")
    sumryfrec <- readRDS("sumryfrec")
    end.point <- readRDS("endgen")
    
    #points(sumryprec$Mean[c(2,end.point)],sumryfrec$Mean[c(2,end.point)],type='b')
    points(sumryprec$Mean[2],sumryfrec$Mean[2], col="steelblue", pch = 20,cex=4)
    points(sumryprec$Mean[end.point],sumryfrec$Mean[end.point], col="orange", pch = 20,cex=3)
    
    setwd(paste(compy,dname,sep = "/"))
  }
  
  
  abline(h=0, lty=4, col="#D55E00")
  abline(v=0, lty=4, col="#D55E00")
  
  abline(h=y.min, lty=1, col="#D55E00", lwd=3)
  abline(v=x.min, lty=1, col="#D55E00", lwd=3)
  
  
  dev.off()
  
}

mapply(IBM.relation.plot, 1:l.combo)

## Oops I forgot to add all the fc0.9 and 1 so lets run another one
setwd(compy)

fungiCeff <- c(0.9,1)
plantPeff <- round(seq(0,1,by=0.05),3)

eff.combo = expand.grid(fungiCeff=fungiCeff, plantPeff=plantPeff)


l.combo = dim(eff.combo)[1]

fungiCeff <- unique(eff.combo$fungiCeff)
plantPeff <- unique(eff.combo$plantPeff)
gens = 500

#another folder
dname <- paste("check-no-stable-F", min(fungiCeff), max(fungiCeff), "P", min(plantPeff),
               max(plantPeff), "g", gens, sep = "-")

dir.create(dname)

setwd(paste(compy,dname,sep = "/"))


mapply(IBM.check.no.stable, 1:l.combo)

p.input = eff.combo
p.input$reps =1

mapply(IBM.relation.plot, 1:l.combo)

## ok now you go through the plots to see if any there are any possible
#stable points on the landscapes. I call this game 'blob or not?'

#possibly has stable point

#fc 0.9   pp 0.65, 0.55, 0.45, 0.35, 0.25, 0.6,0.5,0.4,0.3,0.2
#fc 0.8   pp 0.85,
#fc 0.6   pp 0.9, 
#fc 0.4   pp 0.9
#fc 0.3   pp 0.9
#fc 0.2   pp 0.9
#fc 0.1   pp 0.85, 0.8
#fc 0     pp 0.85, 0.8

#now calculate the approx stable point 
#set up eff.combo

eff.combo = NULL

temp.eff = as.data.frame(matrix(ncol = 2, nrow = 2))
names(temp.eff) = c('fungiCeff', 'plantPeff')

temp.eff$fungiCeff =0
temp.eff$plantPeff = c(0.8,0.85)


eff.combo = rbind(eff.combo,temp.eff)

eff.combo 

#dataframe of new approx stable points
replace.ends = as.data.frame(matrix(ncol=4, nrow=dim(eff.combo)[1]))
names(replace.ends) = c('fungiCeff', 'plantPeff', 'p.end','f.end')

#we need to pick which end points to include in the calc for the approx stable end

gens=500
pop=100
rep=1

################# find replacement ends

l=19
fCeff = eff.combo$fungiCeff[l]
pPeff = eff.combo$plantPeff[l]
pstarts = round(seq(-fCeff,0.9,by=0.2),5)
fstarts = round(seq(-pPeff,0.9,by=0.2),5)

if(fCeff==0.9){ dname = "check-no-stable-F-0.9-1-P-0-1-g-500" } else {
  dname = "check-no-stable-F-0-1-P-0.8-1-g-500"
}

setwd(paste(compy,dname,sep = "/"))

starts = expand.grid(pstarts = pstarts, fstarts =fstarts)


starts$file.names <- paste("IBM-F", fCeff, "P", pPeff, "gens", gens, "pop", pop,
                           "rep", rep,"start",starts$pstarts
                           , starts$fstarts,sep = "-")

lnames <- length(starts$file.names)

#let's collect all the end points
starts$pend = NA
starts$fend = NA

for(i in 1:lnames){
  setwd(paste(compy,dname,starts$file.names[i],sep = "/"))  
  
  sumryprec <- readRDS("sumryprec")
  sumryfrec <- readRDS("sumryfrec")
  end.point <- readRDS("endgen")
  
  starts$pend[i] = sumryprec$Mean[end.point]
  starts$fend[i] = sumryfrec$Mean[end.point]
  
  
}


tmain = paste('fCeff',fCeff, 'pPeff', pPeff)

plot(x=NA, y=NA, xlim = c(-1,1), ylim = c(-1,1), ylab = '', xlab = '',
     main = ''
     ,xaxt = "n", yaxt = "n",
     axes = FALSE)

axis(1, cex=2.5,cex.axis =2.5, line=1, lwd=2)
axis(2, cex=2.5,las = 1,cex.axis =2.5, line = 1, lwd = 2)

title(xlab = 'plant P uptake efficiency', line =5, cex.lab =4)
title(ylab = 'plant C sharing %', line =6.5, cex.lab =4)
title(main = tmain, cex.main=2.55
      , adj=0)


for(i in 1:lnames){
  
  setwd(paste(compy,dname,starts$file.names[i],sep = "/"))  
  
  sumryprec <- readRDS("sumryprec")
  sumryfrec <- readRDS("sumryfrec")
  
  points(sumryprec$Mean,sumryfrec$Mean, pch = 16, 
         cex =0.5, col = "grey")
  
  setwd(paste(compy,dname,sep = "/"))
  
}

#plot path start and end points  

for(i in 1:lnames){
  setwd(paste(compy,dname,starts$file.names[i],sep = "/"))  
  
  sumryprec <- readRDS("sumryprec")
  sumryfrec <- readRDS("sumryfrec")
  end.point <- readRDS("endgen")
  
  points(sumryprec$Mean[end.point],sumryfrec$Mean[end.point], col="orange", pch = 20,cex=2)
  
  setwd(paste(compy,dname,sep = "/"))
}


abline(h=0, lty=4, col="#D55E00")
abline(v=0, lty=4, col="#D55E00")

abline(h=-pPeff, lty=1, col="#D55E00", lwd=3)
abline(v=-fCeff, lty=1, col="#D55E00", lwd=3)

###
#use lines to pick min x and y values for ends to include
# don't worry too much about if it's actually a stable area, we'll test that
# later, just get the end points that are in the convergent blob
#
abline(h=0, lty=1, col="seagreen3", lwd=2)
abline(v=-0.05, lty=1, col="seagreen3", lwd=2)

y.min = 0 # h line
x.min = -0.05    # v line

sub.starts = starts[starts$pend>x.min & starts$fend>y.min,]
l.sub = dim(sub.starts)[1]
#plot these runs

for(i in 1:l.sub){
  
  setwd(paste(compy,dname,sub.starts$file.names[i],sep = "/"))  
  
  sumryprec <- readRDS("sumryprec")
  sumryfrec <- readRDS("sumryfrec")
  
  points(sumryprec$Mean,sumryfrec$Mean, pch = 16, 
         cex =0.5, col = "black")
  
  setwd(paste(compy,dname,sep = "/"))
  
}

#plot path start and end points  

for(i in 1:l.sub){
  setwd(paste(compy,dname,sub.starts$file.names[i],sep = "/"))  
  
  sumryprec <- readRDS("sumryprec")
  sumryfrec <- readRDS("sumryfrec")
  end.point <- readRDS("endgen")
  
  points(sumryprec$Mean[end.point],sumryfrec$Mean[end.point], col="blue", pch = 20,cex=2)
  
  setwd(paste(compy,dname,sep = "/"))
}
# check where the mean would be (be quick and dirty about it, we'll refine it later)
points(mean(sub.starts$pend),mean(sub.starts$fend),pch=16, col= 'seagreen3' )

# when you're happy with what's in sub.starts we'll calculate the approx
# stable end

replace.ends$fungiCeff[l] = fCeff
replace.ends$plantPeff[l] = pPeff
replace.ends$p.end[l] = mean(sub.starts$pend)
replace.ends$f.end[l] =mean(sub.starts$fend)

#### then repeat process for the rest of the replacement ends
setwd(compy)

saveRDS(replace.ends, file = 'int.replace.ends.R')
###

#now we collate all the initial approx stable points, remove
# the ones that weren't stable points and add our replacement
# stable points

fungiCeff <- round(seq(0,0.9,by=0.1),2)
plantPeff <- round(seq(0,0.95,by=0.05),3)
all.ends = NULL

for(i in 1:20){
  
  x <- readRDS(paste("int.fcx.pp",plantPeff[i],".ends.R", sep = ""))
  
  all.ends = rbind(all.ends,x)
}

head(all.ends)

#now make a df with eff combos that need to be removed

#fc 0 pp 1,0.95,0.9,      0.8,0.85
#fc 0.8 pp 1,0.95, 0.9    , 0.85
#fc 0.7 pp1,0.95, 0.9
#fc 0.6 pp1, 0.95, 0.9
#fc 0.5 pp1, 0.95,
#fc 0.4 pp1, 0.95, 0.9
#fc 0.3 pp1, 0.95, 0.9
#fc 0.2 pp1, 0.95,0.9,
#fc 0.1 pp1, 0.95, 0.9,   0.85, 0.8
# all fc 1, 0.9

remove.eff = NULL

temp.eff = as.data.frame(matrix(ncol=2, nrow=4))
names(temp.eff) = c('fungiCeff', 'plantPeff')

temp.eff$fungiCeff=0.1
temp.eff$plantPeff= c(0.95, 0.9,   0.85, 0.8)
temp.eff

remove.eff = rbind(remove.eff, temp.eff)
remove.eff

all.ends = all.ends[!is.na(all.ends$fsh),]

all.ends.combos = paste(all.ends$fungiCeff, all.ends$plantPeff)
remove.eff$eff.combo = paste(remove.eff$fungiCeff, remove.eff$plantPeff)

which(all.ends.combos %in% remove.eff$eff.combo)

all.ends = all.ends[-(which(all.ends.combos %in% remove.eff$eff.combo)),]

#now add our replacement ends

x = readRDS('int.replace.ends.R')
names(x) = c("fungiCeff","plantPeff","psh","fsh")

all.ends = rbind(all.ends,x)

all.ends

# ok! we have the first estimate of where the stable areas are
saveRDS(all.ends, file = 'approx.stable.ends.R')


######### confirm the stable ends
# using the approx ends where going to test whether they are actually stable areas
# or just blobs of random walk.

eff.starts = readRDS('approx.stable.ends.R')
head(eff.starts)

gens= 500
pop=100
reps= 1:36
fungiCeff = unique(eff.starts$fungiCeff)
plantPeff = unique(eff.starts$plantPeff)

dname <- paste("confirm-stable-ends-F", min(fungiCeff), max(fungiCeff), "P", min(plantPeff),
               max(plantPeff), "g", gens,"r",max(reps), sep = "-")

dir.create(dname)

setwd(paste(compy,dname,sep = "/"))

input = eff.starts
names(input) = c('fungiCeff', 'plantPeff', 'pstarts','fstarts')
input$reps = 1

temp.input = input

for(i in 2:36){
  
  temp.input$reps <- i
  input <- rbind(input, temp.input)
}

l.input = dim(input)[1]

mapply(IBM.func, 1:l.input)


p.input = eff.starts[,1:2]
l.plot = dim(p.input)[1]

IBM.allreps.plot <- function(m){
  
  fCeff <- p.input$fungiCeff[m]
  pPeff <- p.input$plantPeff[m]
  
  
  x.min <- -fCeff
  y.min <- -pPeff 
  
  
  grep.name <- paste("IBM-F", fCeff, "P", pPeff,"gens",
                     gens,"pop", pop, sep="-")
  
  file.names <- dir()[grep(grep.name, dir())]
  
  
  lnames <- length(file.names)
  
  
  ### back to save folder
  setwd(paste(compy,dname,sep = "/"))
  
  
  tmain <- paste("IBM  fCeff",fCeff, " pPeff", pPeff)
  
  png(filename = paste("IBM","FC", fCeff, "PP", pPeff, ".png",sep=""),width=1500,height=1500)
  
  par(mar = c(5.1, 5.1, 4.1, 2.1))
  
  plot(x=NA, y=NA, xlim = c(-1,1), ylim = c(-1,1), ylab = '', xlab = '',
       main = ''
       ,xaxt = "n", yaxt = "n",
       axes = FALSE)
  
  axis(1, cex=2.5,cex.axis =2.5, line=1, lwd=2)
  axis(2, cex=2.5,las = 1,cex.axis =2.5, line = 1, lwd = 2)
  
  title(xlab = 'plant P uptake efficiency', line =5, cex.lab =4)
  title(ylab = 'plant C sharing %', line =6.5, cex.lab =4)
  title(main = tmain, cex.main=4.55
        , adj=0)
  
  
  
  
  for(i in 1:lnames){
    
    setwd(paste(compy,dname,file.names[i],sep = "/"))  
    
    sumryprec <- readRDS("sumryprec")
    sumryfrec <- readRDS("sumryfrec")
    
    points(sumryprec$Mean,sumryfrec$Mean, pch = 16, 
           cex =0.5, col = "black")
    
    setwd(paste(compy,dname,sep = "/"))
    
  }
  
  #plot path start and end points  
  
  for(i in 1:lnames){
    setwd(paste(compy,dname,file.names[i],sep = "/"))  
    
    sumryprec <- readRDS("sumryprec")
    sumryfrec <- readRDS("sumryfrec")
    end.point <- readRDS("endgen")
    
    #points(sumryprec$Mean[c(2,end.point)],sumryfrec$Mean[c(2,end.point)],type='b')
    points(sumryprec$Mean[2],sumryfrec$Mean[2], col="steelblue", pch = 20,cex=4)
    points(sumryprec$Mean[end.point],sumryfrec$Mean[end.point], col="orange", pch = 20,cex=3)
    
    setwd(paste(compy,dname,sep = "/"))
  }
  
  
  abline(h=0, lty=4, col="#D55E00")
  abline(v=0, lty=4, col="#D55E00")
  
  abline(h=y.min, lty=1, col="#D55E00", lwd=3)
  abline(v=x.min, lty=1, col="#D55E00", lwd=3)
  
  
  dev.off()
  
}

mapply(IBM.allreps.plot, 1:l.plot)

#list the eff combos where none of the end points are near the start point
# ok they seem more or less ok.

#####################################################
#Characterization of stable resource exchange strategy areas

#ok we're going to use the simulations from the previous test to get the start
# points for characterizing the stable areas

# note which eff combos have end points away from the stable area, we'll have
# to do those manually.


# fc 0.9  pp 0.65,0.55,0.45,0.35,0.25,0.6,0.5,0.4,0.3,0.2
# fc 0.8  pp 0.85,0.8,0.05
# fc 0.7  pp 0.85
# fc 0.6  pp 0.85, 0.9
# fc 0.5  pp 0.9
# fc 0.4  pp 0.9
# fc 0.3  pp 0.9
# fc 0.2  pp 0.85, 0.9
# fc 0.1  pp 0.85
# fc 0    pp 0.85,0.8

remove.eff = NULL

temp.eff = as.data.frame(matrix(ncol=2, nrow=2))
names(temp.eff) = c('fungiCeff', 'plantPeff')

temp.eff$fungiCeff=0
temp.eff$plantPeff= c(0.85, 0.8)
temp.eff

remove.eff = rbind(remove.eff, temp.eff)
remove.eff

all.ends.combos = paste(eff.starts$fungiCeff, eff.starts$plantPeff)
remove.eff.combos = paste(remove.eff$fungiCeff, remove.eff$plantPeff)

eff.starts =  eff.starts[-(which(all.ends.combos %in% remove.eff.combos)),]

#save the remove.eff will be useful later
#saveRDS(remove.eff, file = 'effs.w.escapes.R')


#let's collect all the end points

eff.starts$p.end = NA
eff.starts$f.end = NA

gens= 500
pop=100
dname = "confirm-stable-ends-F-0-0.9-P-0-0.9-g-500-r-36"


for(m in 1:dim(eff.starts)[1]){
  
  setwd(paste(compy,dname,sep = "/"))  
  
  fCeff = eff.starts$fungiCeff[m]
  pPeff = eff.starts$plantPeff[m]
  
  grep.name <- paste("IBM-F", fCeff, "P", pPeff,"gens",
                     gens,"pop", pop, sep="-")
  
  file.names <- dir()[grep(grep.name, dir())]
  lnames = 36
  
  sub.ends = as.data.frame(matrix(ncol = 2, nrow = 36))
  names(sub.ends) = c('p.end', 'f.end')
  
  for(i in 1:lnames){
    setwd(paste(compy,dname,file.names[i],sep = "/"))  
    
    sumryprec <- readRDS("sumryprec")
    sumryfrec <- readRDS("sumryfrec")
    end.point <- readRDS("endgen")
    
    sub.ends$p.end[i] = sumryprec$Mean[end.point]
    sub.ends$f.end[i] = sumryfrec$Mean[end.point]
    
  }
  
  sub.ends
  
  eff.starts$p.end[m] = mean(sub.ends$p.end)
  eff.starts$f.end[m] = mean(sub.ends$f.end)
}

head(eff.starts)
tail(eff.starts)

################
#now we have to manually do the eff combos with sims that escape the stable area
setwd(paste(compy,dname,sep = "/"))  

remove.eff$p.end = NA
remove.eff$f.end = NA

m = 24
fCeff = remove.eff$fungiCeff[m]
pPeff = remove.eff$plantPeff[m]

grep.name <- paste("IBM-F", fCeff, "P", pPeff,"gens",
                   gens,"pop", pop, sep="-")

file.names <- dir()[grep(grep.name, dir())]


#let's collect all the sim end points
ends = as.data.frame(matrix(nrow = 36, ncol = 2))
names(ends) = c('p.end','f.end')


for(i in 1:lnames){
  setwd(paste(compy,dname,file.names[i],sep = "/"))  
  
  sumryprec <- readRDS("sumryprec")
  sumryfrec <- readRDS("sumryfrec")
  end.point <- readRDS("endgen")
  
  ends$p.end[i] = sumryprec$Mean[end.point]
  ends$f.end[i] = sumryfrec$Mean[end.point]
  
  
}


tmain = paste('fCeff',fCeff, 'pPeff', pPeff)

plot(x=NA, y=NA, xlim = c(-1,1), ylim = c(-1,1), ylab = '', xlab = '',
     main = ''
     ,xaxt = "n", yaxt = "n",
     axes = FALSE)

axis(1, cex=2.5,cex.axis =2.5, line=1, lwd=2)
axis(2, cex=2.5,las = 1,cex.axis =2.5, line = 1, lwd = 2)

title(xlab = 'plant P uptake efficiency', line =5, cex.lab =4)
title(ylab = 'plant C sharing %', line =6.5, cex.lab =4)
title(main = tmain, cex.main=2.55
      , adj=0)


for(i in 1:lnames){
  
  setwd(paste(compy,dname,file.names[i],sep = "/"))  
  
  sumryprec <- readRDS("sumryprec")
  sumryfrec <- readRDS("sumryfrec")
  
  points(sumryprec$Mean,sumryfrec$Mean, pch = 16, 
         cex =0.5, col = "grey")
  
  setwd(paste(compy,dname,sep = "/"))
  
}

#plot path start and end points  

for(i in 1:lnames){
  setwd(paste(compy,dname,file.names[i],sep = "/"))  
  
  sumryprec <- readRDS("sumryprec")
  sumryfrec <- readRDS("sumryfrec")
  end.point <- readRDS("endgen")
  
  points(sumryprec$Mean[end.point],sumryfrec$Mean[end.point], col="orange", pch = 20,cex=2)
  
  setwd(paste(compy,dname,sep = "/"))
}


abline(h=0, lty=4, col="#D55E00")
abline(v=0, lty=4, col="#D55E00")

abline(h=-pPeff, lty=1, col="#D55E00", lwd=3)
abline(v=-fCeff, lty=1, col="#D55E00", lwd=3)

y.min = 0 # h line
x.min = 0    # v line

abline(h=y.min, lty=1, col="seagreen3", lwd=2)
abline(v=x.min, lty=1, col="seagreen3", lwd=2)


end.index = which(ends$p.end>x.min & ends$f.end>y.min)

#plot these runs

for(i in end.index){
  
  setwd(paste(compy,dname,file.names[i],sep = "/"))  
  
  sumryprec <- readRDS("sumryprec")
  sumryfrec <- readRDS("sumryfrec")
  
  points(sumryprec$Mean,sumryfrec$Mean, pch = 16, 
         cex =0.5, col = "black")
  
  setwd(paste(compy,dname,sep = "/"))
  
}

#plot path start and end points  

for(i in end.index){
  setwd(paste(compy,dname,file.names[i],sep = "/"))  
  
  sumryprec <- readRDS("sumryprec")
  sumryfrec <- readRDS("sumryfrec")
  end.point <- readRDS("endgen")
  
  points(sumryprec$Mean[end.point],sumryfrec$Mean[end.point], col="blue", pch = 20,cex=2)
  
  setwd(paste(compy,dname,sep = "/"))
}
# check where the mean would be 
points(mean(ends$p.end[end.index]),mean(ends$f.end[end.index]),pch=16, col= 'seagreen3' )


######## when you're happy with chosen sims
remove.eff$p.end[m] = mean(ends$p.end[end.index])
remove.eff$f.end[m] = mean(ends$f.end[end.index])
setwd(paste(compy,dname,sep = "/"))  
# go back and do the rest of the eff combos


all.eff.ends = rbind(eff.starts[,c(1:2,5:6)], remove.eff)
# now we have the starting points to start our characterisation of the stable areas

saveRDS(all.eff.ends, file = 'char.end.starts.R')

dname = 'characterise-ends'
setwd(compy)
dir.create(dname)

setwd(paste(compy,dname,sep = "/"))

gens= 500
pop=100

input = all.eff.ends
names(input) = c('fungiCeff', 'plantPeff', 'pstarts','fstarts')
input$reps = 1

temp.input = input

for(i in 2:36){
  
  temp.input$reps <- i
  input <- rbind(input, temp.input)
}

l.input = dim(input)[1]

mapply(IBM.func, 1:l.input)

p.input = all.eff.ends[,1:2]
l.plot = dim(p.input)[1]

IBM.allreps.plot <- function(m){
  
  fCeff <- p.input$fungiCeff[m]
  pPeff <- p.input$plantPeff[m]
  
  
  x.min <- -fCeff
  y.min <- -pPeff 
  
  
  grep.name <- paste("IBM-F", fCeff, "P", pPeff,"gens",
                     gens,"pop", pop, sep="-")
  
  file.names <- dir()[grep(grep.name, dir())]
  
  
  lnames <- length(file.names)
  
  
  ### back to save folder
  setwd(paste(compy,dname,sep = "/"))
  
  
  tmain <- paste("IBM  fCeff",fCeff, " pPeff", pPeff)
  
  png(filename = paste("IBM","FC", fCeff, "PP", pPeff, ".png",sep=""),width=1500,height=1500)
  
  par(mar = c(5.1, 5.1, 4.1, 2.1))
  
  plot(x=NA, y=NA, xlim = c(-1,1), ylim = c(-1,1), ylab = '', xlab = '',
       main = ''
       ,xaxt = "n", yaxt = "n",
       axes = FALSE)
  
  axis(1, cex=2.5,cex.axis =2.5, line=1, lwd=2)
  axis(2, cex=2.5,las = 1,cex.axis =2.5, line = 1, lwd = 2)
  
  title(xlab = 'plant P uptake efficiency', line =5, cex.lab =4)
  title(ylab = 'plant C sharing %', line =6.5, cex.lab =4)
  title(main = tmain, cex.main=4.55
        , adj=0)
  
  
  
  
  for(i in 1:lnames){
    
    setwd(paste(compy,dname,file.names[i],sep = "/"))  
    
    sumryprec <- readRDS("sumryprec")
    sumryfrec <- readRDS("sumryfrec")
    
    points(sumryprec$Mean,sumryfrec$Mean, pch = 16, 
           cex =0.5, col = "black")
    
    setwd(paste(compy,dname,sep = "/"))
    
  }
  
  #plot path start and end points  
  
  for(i in 1:lnames){
    setwd(paste(compy,dname,file.names[i],sep = "/"))  
    
    sumryprec <- readRDS("sumryprec")
    sumryfrec <- readRDS("sumryfrec")
    end.point <- readRDS("endgen")
    
    #points(sumryprec$Mean[c(2,end.point)],sumryfrec$Mean[c(2,end.point)],type='b')
    points(sumryprec$Mean[2],sumryfrec$Mean[2], col="steelblue", pch = 20,cex=4)
    points(sumryprec$Mean[end.point],sumryfrec$Mean[end.point], col="orange", pch = 20,cex=3)
    
    setwd(paste(compy,dname,sep = "/"))
  }
  
  
  abline(h=0, lty=4, col="#D55E00")
  abline(v=0, lty=4, col="#D55E00")
  
  abline(h=y.min, lty=1, col="#D55E00", lwd=3)
  abline(v=x.min, lty=1, col="#D55E00", lwd=3)
  
  
  dev.off()
  
}

mapply(IBM.allreps.plot, 1:l.plot)

###########################
remove.eff
# record eff combos to manually characterize
#add fc0.8 pp 0, 0.75

temp.eff = as.data.frame(matrix(ncol = 2, nrow = 2))
names(temp.eff) = c('fungiCeff', 'plantPeff')

temp.eff$fungiCeff=0.8
temp.eff$plantPeff=c(0,0.75)

eff.combo = remove.eff[,1:2]

eff.combo= rbind(eff.combo,temp.eff)

all.ends.combos = paste(all.eff.ends$fungiCeff, all.eff.ends$plantPeff)
remove.eff.combos = paste(eff.combo$fungiCeff, eff.combo$plantPeff)

fine.eff =  all.eff.ends[-(which(all.ends.combos %in% remove.eff.combos)),]
fine.eff = fine.eff[,1:2]

fine.eff$psh.max = NA
fine.eff$fsh.max = NA
fine.eff$psh.min = NA
fine.eff$fsh.min = NA

fine.eff$psh.max.sd = NA
fine.eff$fsh.max.sd = NA
fine.eff$psh.min.sd = NA
fine.eff$fsh.min.sd = NA


gens= 500
pop=100


for(m in 1:dim(eff.starts)[1]){
  
  
  setwd(paste(compy,dname,sep = "/"))  
  
  fCeff = fine.eff$fungiCeff[m]
  pPeff = fine.eff$plantPeff[m]
  
  grep.name <- paste("IBM-F", fCeff, "P", pPeff,"gens",
                     gens,"pop", pop, sep="-")
  
  file.names <- dir()[grep(grep.name, dir())]
  lnames = 36
  
  sub.ends = as.data.frame(matrix(ncol = 4, nrow = 36))
  names(sub.ends) = c('psh.max','fsh.max','psh.min','fsh.min')
  
  for(i in 1:lnames){
    setwd(paste(compy,dname,file.names[i],sep = "/"))  
    
    sumryprec <- readRDS("sumryprec")
    sumryfrec <- readRDS("sumryfrec")
    end.point <- readRDS("endgen")
    
    sub.ends$psh.max[i] = max(sumryprec$Mean, na.rm=T)
    sub.ends$fsh.max[i] = max(sumryfrec$Mean, na.rm=T)
    sub.ends$psh.min[i] = min(sumryprec$Mean, na.rm=T)
    sub.ends$fsh.min[i] = min(sumryfrec$Mean, na.rm=T)
    
  }
  
  sub.ends
  
  fine.eff$psh.max[m] = mean(sub.ends$psh.max)
  fine.eff$fsh.max[m] = mean(sub.ends$fsh.max)
  fine.eff$psh.min[m] = mean(sub.ends$psh.max)
  fine.eff$fsh.min[m] = mean(sub.ends$fsh.min)
  
  fine.eff$psh.max.sd[m] = sd(sub.ends$psh.max)
  fine.eff$fsh.max.sd[m] = sd(sub.ends$fsh.max)
  fine.eff$psh.min.sd[m] = sd(sub.ends$psh.max)
  fine.eff$fsh.min.sd[m] = sd(sub.ends$fsh.min)
}

fine.eff

#### now for the ones where we have to manually remove sims


eff.combo$psh.max = NA
eff.combo$fsh.max = NA
eff.combo$psh.min = NA
eff.combo$fsh.min = NA

eff.combo$psh.max.sd = NA
eff.combo$fsh.max.sd = NA
eff.combo$psh.min.sd = NA
eff.combo$fsh.min.sd = NA

m = 2
setwd(paste(compy,dname,sep = "/"))  
fCeff = eff.combo$fungiCeff[m]
pPeff = eff.combo$plantPeff[m]

grep.name <- paste("IBM-F", fCeff, "P", pPeff,"gens",
                   gens,"pop", pop, sep="-")

file.names <- dir()[grep(grep.name, dir())]


#let's collect all the sim end points
ends = as.data.frame(matrix(nrow = 36, ncol = 2))
names(ends) = c('p.end','f.end')

ends$psh.max = NA
ends$fsh.max = NA
ends$psh.min = NA
ends$fsh.min = NA


for(i in 1:lnames){
  setwd(paste(compy,dname,file.names[i],sep = "/"))  
  
  sumryprec <- readRDS("sumryprec")
  sumryfrec <- readRDS("sumryfrec")
  end.point <- readRDS("endgen")
  
  ends$p.end[i] = sumryprec$Mean[end.point]
  ends$f.end[i] = sumryfrec$Mean[end.point]
  ends$psh.max[i] = max(sumryprec$Mean, na.rm=T)
  ends$fsh.max[i] = max(sumryfrec$Mean, na.rm=T)
  ends$psh.min[i] = min(sumryprec$Mean, na.rm=T)
  ends$fsh.min[i] = min(sumryfrec$Mean, na.rm=T)
  
  
}


tmain = paste('fCeff',fCeff, 'pPeff', pPeff)

plot(x=NA, y=NA, xlim = c(-1,1), ylim = c(-1,1), ylab = '', xlab = '',
     main = ''
     ,xaxt = "n", yaxt = "n",
     axes = FALSE)

axis(1, cex=2.5,cex.axis =2.5, line=1, lwd=2)
axis(2, cex=2.5,las = 1,cex.axis =2.5, line = 1, lwd = 2)

title(xlab = 'plant P uptake efficiency', line =5, cex.lab =4)
title(ylab = 'plant C sharing %', line =6.5, cex.lab =4)
title(main = tmain, cex.main=2.55
      , adj=0)


for(i in 1:lnames){
  
  setwd(paste(compy,dname,file.names[i],sep = "/"))  
  
  sumryprec <- readRDS("sumryprec")
  sumryfrec <- readRDS("sumryfrec")
  
  points(sumryprec$Mean,sumryfrec$Mean, pch = 16, 
         cex =0.5, col = "grey")
  
  setwd(paste(compy,dname,sep = "/"))
  
}

#plot path start and end points  

for(i in 1:lnames){
  setwd(paste(compy,dname,file.names[i],sep = "/"))  
  
  sumryprec <- readRDS("sumryprec")
  sumryfrec <- readRDS("sumryfrec")
  end.point <- readRDS("endgen")
  
  points(sumryprec$Mean[end.point],sumryfrec$Mean[end.point], col="orange", pch = 20,cex=2)
  
  setwd(paste(compy,dname,sep = "/"))
}


abline(h=0, lty=4, col="#D55E00")
abline(v=0, lty=4, col="#D55E00")

abline(h=-pPeff, lty=1, col="#D55E00", lwd=3)
abline(v=-fCeff, lty=1, col="#D55E00", lwd=3)

y.min = -0.08 # h line
x.min = 0    # v line

abline(h=y.min, lty=1, col="seagreen3", lwd=2)
abline(v=x.min, lty=1, col="seagreen3", lwd=2)


end.index = which(ends$p.end>x.min & ends$f.end>y.min)

#plot these runs

for(i in end.index){
  
  setwd(paste(compy,dname,file.names[i],sep = "/"))  
  
  sumryprec <- readRDS("sumryprec")
  sumryfrec <- readRDS("sumryfrec")
  
  points(sumryprec$Mean,sumryfrec$Mean, pch = 16, 
         cex =0.5, col = "black")
  
  setwd(paste(compy,dname,sep = "/"))
  
}

#plot path start and end points  

for(i in end.index){
  setwd(paste(compy,dname,file.names[i],sep = "/"))  
  
  sumryprec <- readRDS("sumryprec")
  sumryfrec <- readRDS("sumryfrec")
  end.point <- readRDS("endgen")
  
  points(sumryprec$Mean[end.point],sumryfrec$Mean[end.point], col="blue", pch = 20,cex=2)
  
  setwd(paste(compy,dname,sep = "/"))
}
# check where the mean would be 
#points(mean(ends$p.end[end.index]),mean(ends$f.end[end.index]),pch=16, col= 'seagreen3' )

#check area size
ex = (mean(ends$psh.max[end.index])-mean(ends$psh.min[end.index]))/2 + mean(ends$psh.min[end.index])
ey = (mean(ends$fsh.max[end.index])-mean(ends$fsh.min[end.index]))/2 + mean(ends$fsh.min[end.index])

ea = (mean(ends$psh.max[end.index])-mean(ends$psh.min[end.index]))/2
eb = (mean(ends$fsh.max[end.index])-mean(ends$fsh.min[end.index]))/2

draw.ellipse(ex,ey,ea,eb,border = 'skyblue',lwd=3)

######## when you're happy with chosen sims
eff.combo$psh.max[m] = mean(ends$psh.max[end.index])
eff.combo$fsh.max[m] = mean(ends$fsh.max[end.index])
eff.combo$psh.min[m] = mean(ends$psh.min[end.index])
eff.combo$fsh.min[m] = mean(ends$fsh.min[end.index])

eff.combo$psh.max.sd[m] = sd(ends$psh.max[end.index])
eff.combo$fsh.max.sd[m] = sd(ends$fsh.max[end.index])
eff.combo$psh.min.sd[m] = sd(ends$psh.min[end.index])
eff.combo$fsh.min.sd[m] = sd(ends$fsh.min[end.index])

setwd(paste(compy,dname,sep = "/"))  
# go back and do the rest of the eff combos

#and that's it! save your results
setwd(compy)  
final = rbind(eff.combo, fine.eff)
saveRDS(final, file = 'all.stable.areas.R')

##########################################################################
############################################
